# Supplementary material for: Bio-crude transcriptomics: Gene discovery and metabolic network reconstruction for the biosynthesis of the terpenome of the hydrocarbon oil-producing green alga, Botryococcus braunii race B (Showa)*
Source: BMC Genomics. 2012 Oct 30;13:576. doi: 10.1186/1471-2164-13-576 (PMC3533583; doi:10.1186/1471-2164-13-576)
Supplement: Additional file 2 — Table S5 – Inventory of machine-assembled contigs in the transcriptome of B. braunii Showa with KEGG annotations not shared with proteins encoded in the genomes of C. reinhardtii (v3.0), Ch. variabilis NC64A (v1.0), and Micromonas RC299 (v3.0). [file 1471-2164-13-576-S2.xlsx]

## Sheet: Sheet1
ko01100 Metabolic pathways (74)	B. braunii Showa contig					Accession
ko:K00021 E1.1.1.34; hydroxymethylglutaryl-CoA reductase (NADPH) [EC:1.1.1.34]	Contig34020					KA114879
ko:K00044 E1.1.1.62; estradiol 17beta-dehydrogenase [EC:1.1.1.62]	Contig32117					KA112791
ko:K00115 E1.1.99.10; glucose dehydrogenase (acceptor) [EC:1.1.99.10]	Contig17473					KA097652
ko:K00122 FDH; formate dehydrogenase [EC:1.2.1.2]	Contig27236					KA107475
ko:K00129 E1.2.1.5; aldehyde dehydrogenase (NAD(P)+) [EC:1.2.1.5]	Contig39609					KA120648
ko:K00211 TYR1; prephenate dehydrogenase (NADP+) [EC:1.3.1.13]	Contig44965					KA126452
ko:K00239 sdhA; succinate dehydrogenase flavoprotein subunit [EC:1.3.99.1]	Contig28512					KA108852
ko:K00252 GCDH; glutaryl-CoA dehydrogenase [EC:1.3.99.7]	Contig10557					KA090153
ko:K00275 pdxH; pyridoxamine 5'-phosphate oxidase [EC:1.4.3.5]	Contig41705					KA122877
ko:K00293 E1.5.1.10; saccharopine dehydrogenase (NADP+, L-glutamate forming) [EC:1.5.1.10]	Contig359					KA116877
ko:K00325 pntB; NAD(P) transhydrogenase subunit beta [EC:1.6.1.2]	Contig20292					KA100573
ko:K00381 cysI; sulfite reductase (NADPH) hemoprotein beta-component [EC:1.8.1.2]	Contig43043					KA124358
ko:K00390 cysH; phosphoadenosine phosphosulfate reductase [EC:1.8.4.8]	Contig13259					KA093091
ko:K00418 QCR8; ubiquinol-cytochrome c reductase subunit 8	Contig32184					KA112863
ko:K00430 E1.11.1.7; peroxidase [EC:1.11.1.7]	Contig8470					KA132156
ko:K00488 CYP27A; cytochrome P450, family 27, subfamily A (cholestanetriol 26-monooxygenase) [EC:1.14.13.15]	Contig11659					KA091352
ko:K00513 CYP21; cytochrome P450, family 21, subfamily A (steroid 21-monooxygenase) [EC:1.14.99.10]	Contig33923					KA114771
ko:K00560 E2.1.1.45; thymidylate synthase [EC:2.1.1.45]	Contig15984					KA096037
ko:K00618 E2.3.1.1; amino-acid N-acetyltransferase [EC:2.3.1.1]	Contig1546					KA095471
ko:K00665 FASN; fatty acid synthase, animal type [EC:2.3.1.85]	Contig11017					KA090654
ko:K00667 FAS2; fatty acid synthase subunit alpha, fungi type [EC:2.3.1.86]	Contig7064					KA130643
ko:K00694 bcsA; cellulose synthase (UDP-forming) [EC:2.4.1.12]	Contig10565					KA090162
ko:K00812 E2.6.1.1A; aspartate aminotransferase [EC:2.6.1.1]	Contig5350					KA128803
ko:K00941 thiD; hydroxymethylpyrimidine/phosphomethylpyrimidine kinase [EC:2.7.1.49 2.7.4.7]	Contig43238					KA124574
ko:K00965 galT; UDPglucose--hexose-1-phosphate uridylyltransferase [EC:2.7.7.12]	Contig2522					KA105628
ko:K01097 NANP; N-acylneuraminate-9-phosphatase [EC:3.1.3.29]	Contig30946					KA111497
ko:K01196 AGL; glycogen debranching enzyme [EC:2.4.1.25 3.2.1.33]	Contig13953					KA093841
ko:K01229 LCT; lactase-phlorizin hydrolase [EC:3.2.1.108 3.2.1.62]	Contig5063					KA128491
ko:K01477 E3.5.3.4; allantoicase [EC:3.5.3.4]	Contig14001					KA093894
ko:K01556 E3.7.1.3; kynureninase [EC:3.7.1.3]	Contig751					KA131125
ko:K01593 DDC; aromatic-L-amino-acid decarboxylase [EC:4.1.1.28]	Contig42644					KA123917
ko:K01655 E2.3.3.14; homocitrate synthase [EC:2.3.3.14]	Contig1668					KA096795
ko:K01711 E4.2.1.47; GDPmannose 4,6-dehydratase [EC:4.2.1.47]	Contig19608					KA099849
ko:K01938 fhs; formate--tetrahydrofolate ligase [EC:6.3.4.3]	Contig10006					KA089556
ko:K02110 ATPF0C; F-type H+-transporting ATPase subunit c [EC:3.6.3.14]	Contig43829					KA125226
ko:K02127 ATPeF0B; F-type H+-transporting ATPase subunit b [EC:3.6.3.14]	Contig38663					KA119817
ko:K02139 ATPeFF; F-type H+-transporting ATPase subunit f [EC:3.6.3.14]	Contig464					KA128012
ko:K02256 COX1; cytochrome c oxidase subunit 1 [EC:1.9.3.1]	Contig32006					KA112668
ko:K02263 COX4; cytochrome c oxidase subunit 4	Contig9697					KA133473
ko:K02264 COX5A; cytochrome c oxidase subunit 5a	Contig306					KA111114
ko:K02303 cobA; uroporphyrin-III C-methyltransferase [EC:2.1.1.107]	Contig13162					KA092986
ko:K02366 EXT1; glucuronyl/N-acetylglucosaminyl transferase EXT1 [EC:2.4.1.224 2.4.1.225]	Contig31764					KA112402
ko:K02552 menF; menaquinone-specific isochorismate synthase [EC:5.4.4.2]	Contig29033					KA109419
ko:K02635 petB; cytochrome b6	Contig11628					KA091318
ko:K02689 psaA; photosystem I P700 chlorophyll a apoprotein A1	Contig10995					KA090628
ko:K02690 psaB; photosystem I P700 chlorophyll a apoprotein A2	Contig4009					KA121120
ko:K02703 psbA; photosystem II P680 reaction center D1 protein	Contig15883					KA095929
ko:K02704 psbB; photosystem II CP47 chlorophyll apoprotein	Contig4964					KA128387
ko:K02705 psbC; photosystem II CP43 chlorophyll apoprotein	Contig6087					KA129594
ko:K02706 psbD; photosystem II P680 reaction center D2 protein	Contig6088					KA129595
ko:K02707 psbE; photosystem II cytochrome b559 subunit alpha	Contig37700					KA118860
ko:K02712 psbK; photosystem II PsbK protein	Contig17169					KA097321
ko:K03782 katG; catalase-peroxidase [EC:1.11.1.21]	Contig170					KA097139
ko:K03878 ND1; NADH-ubiquinone oxidoreductase chain 1 [EC:1.6.5.3]	Contig42283					KA123517
ko:K03881 ND4; NADH-ubiquinone oxidoreductase chain 4 [EC:1.6.5.3]	Contig16400					KA096490
ko:K03883 ND5; NADH-ubiquinone oxidoreductase chain 5 [EC:1.6.5.3]	Contig22258					KA102678
ko:K03964 NDUFB8; NADH dehydrogenase (ubiquinone) 1 beta subcomplex 8 [EC:1.6.5.3 1.6.99.3]	Contig623					KA129748
ko:K04123 KAO; ent-kaurenoic acid hydroxylase [EC:1.14.13.79]	Contig45316					KA126824
ko:K05275 E1.1.1.65; pyridoxine 4-dehydrogenase [EC:1.1.1.65]	Contig41056					KA122170
ko:K05280 E1.14.13.21; flavonoid 3'-monooxygenase [EC:1.14.13.21]	Contig38049					KA119243
ko:K05287 PIGF; phosphatidylinositol glycan, class F [EC:2.7.-.-]	Contig23843					KA104368
ko:K07422 CYP2U; cytochrome P450, family 2, subfamily U	Contig45468					KA126990
ko:K07511 ECHS1; enoyl-CoA hydratase [EC:4.2.1.17]	Contig157					KA095729
ko:K08099 E3.1.1.14; chlorophyllase [EC:3.1.1.14]	Contig42527					KA123787
ko:K08914 LHCB3; light-harvesting complex II chlorophyll a/b binding protein 3	Contig2166					KA102027
ko:K09478 ACADSB; short/branched chain acyl-CoA dehydrogenase [EC:1.3.99.12]	Contig9700					KA133478
ko:K09659 DPM3; dolichyl-phosphate mannosyltransferase polypeptide 3	Contig14363					KA094287
ko:K09755 CYP84A; ferulate-5-hydroxylase [EC:1.14.-.-]	Contig33651					KA114473
ko:K09842 AAO3; abscisic-aldehyde oxidase [EC:1.2.3.14]	Contig29248					KA109655
ko:K10532 HGSNAT; heparan-alpha-glucosaminide N-acetyltransferase [EC:2.3.1.78]	Contig36646					KA117699
ko:K12316 GAA; lysosomal alpha-glucosidase [EC:3.2.1.20]	Contig36246					KA117261
ko:K13241 NOS2; nitric-oxide synthase, inducible [EC:1.14.13.39]	Contig20844					KA101153
ko:K14264 BNA3; kynurenine aminotransferase [EC:2.6.1.7]	Contig46314					KA127922
ko:K14423 SMO1; 4,4-dimethyl-9beta,19-cyclopropylsterol-4alpha-methyl oxidase [EC:1.14.13.72]	Contig11235					KA090890
ko01110 Biosynthesis of secondary metabolites (20)
ko:K00021 E1.1.1.34; hydroxymethylglutaryl-CoA reductase (NADPH) [EC:1.1.1.34]	Contig34020					KA114879
ko:K00115 E1.1.99.10; glucose dehydrogenase (acceptor) [EC:1.1.99.10]	Contig17473					KA097652
ko:K00211 TYR1; prephenate dehydrogenase (NADP+) [EC:1.3.1.13]	Contig44965					KA126452
ko:K00239 sdhA; succinate dehydrogenase flavoprotein subunit [EC:1.3.99.1]	Contig28512					KA108852
ko:K00293 E1.5.1.10; saccharopine dehydrogenase (NADP+, L-glutamate forming) [EC:1.5.1.10]	Contig359					KA116877
ko:K00430 E1.11.1.7; peroxidase [EC:1.11.1.7]	Contig8470					KA132156
ko:K00618 E2.3.1.1; amino-acid N-acetyltransferase [EC:2.3.1.1]	Contig1546					KA095471
ko:K00812 E2.6.1.1A; aspartate aminotransferase [EC:2.6.1.1]	Contig5350					KA128803
ko:K01593 DDC; aromatic-L-amino-acid decarboxylase [EC:4.1.1.28]	Contig42644					KA123917
ko:K01644 citE; citrate lyase subunit beta / citryl-CoA lyase [EC:4.1.3.6 4.1.3.34]	Contig2281					KA103262
ko:K02303 cobA; uroporphyrin-III C-methyltransferase [EC:2.1.1.107]	Contig13162					KA092986
ko:K02552 menF; menaquinone-specific isochorismate synthase [EC:5.4.4.2]	Contig29033					KA109419
ko:K04123 KAO; ent-kaurenoic acid hydroxylase [EC:1.14.13.79]	Contig45316					KA126824
ko:K05280 E1.14.13.21; flavonoid 3'-monooxygenase [EC:1.14.13.21]	Contig38049					KA119243
ko:K07511 ECHS1; enoyl-CoA hydratase [EC:4.2.1.17]	Contig157					KA095729
ko:K08099 E3.1.1.14; chlorophyllase [EC:3.1.1.14]	Contig42527					KA123787
ko:K09478 ACADSB; short/branched chain acyl-CoA dehydrogenase [EC:1.3.99.12]	Contig9700					KA133478
ko:K09755 CYP84A; ferulate-5-hydroxylase [EC:1.14.-.-]	Contig33651					KA114473
ko:K09842 AAO3; abscisic-aldehyde oxidase [EC:1.2.3.14]	Contig29248					KA109655
ko:K10719 JHEH; juvenile hormone epoxide hydrolase	Contig30208					KA110682
ko01120 Microbial metabolism in diverse environments (12)
ko:K00122 FDH; formate dehydrogenase [EC:1.2.1.2]	Contig27236					KA107475
ko:K00129 E1.2.1.5; aldehyde dehydrogenase (NAD(P)+) [EC:1.2.1.5]	Contig39609					KA120648
ko:K00239 sdhA; succinate dehydrogenase flavoprotein subunit [EC:1.3.99.1]	Contig28512					KA108852
ko:K00252 GCDH; glutaryl-CoA dehydrogenase [EC:1.3.99.7]	Contig10557					KA090153
ko:K00381 cysI; sulfite reductase (NADPH) hemoprotein beta-component [EC:1.8.1.2]	Contig43043					KA124358
ko:K00390 cysH; phosphoadenosine phosphosulfate reductase [EC:1.8.4.8]	Contig13259					KA093091
ko:K00812 E2.6.1.1A; aspartate aminotransferase [EC:2.6.1.1]	Contig5350					KA128803
ko:K01477 E3.5.3.4; allantoicase [EC:3.5.3.4]	Contig14001					KA093894
ko:K01938 fhs; formate--tetrahydrofolate ligase [EC:6.3.4.3]	Contig10006					KA089556
ko:K03782 katG; catalase-peroxidase [EC:1.11.1.21]	Contig170					KA097139
ko:K07511 ECHS1; enoyl-CoA hydratase [EC:4.2.1.17]	Contig157					KA095729
ko:K14338 cypD_E; cytochrome P450 / NADPH-cytochrome P450 reductase [EC:1.14.14.1 1.6.2.4]	Contig20472					KA100762
ko00190 Oxidative phosphorylation (12)
ko:K00239 sdhA; succinate dehydrogenase flavoprotein subunit [EC:1.3.99.1]	Contig28512					KA108852
ko:K00418 QCR8; ubiquinol-cytochrome c reductase subunit 8	Contig32184					KA112863
ko:K02110 ATPF0C; F-type H+-transporting ATPase subunit c [EC:3.6.3.14]	Contig43829					KA125226
ko:K02127 ATPeF0B; F-type H+-transporting ATPase subunit b [EC:3.6.3.14]	Contig38663					KA119817
ko:K02139 ATPeFF; F-type H+-transporting ATPase subunit f [EC:3.6.3.14]	Contig464					KA128012
ko:K02256 COX1; cytochrome c oxidase subunit 1 [EC:1.9.3.1]	Contig32006					KA112668
ko:K02263 COX4; cytochrome c oxidase subunit 4	Contig9697					KA133473
ko:K02264 COX5A; cytochrome c oxidase subunit 5a	Contig306					KA111114
ko:K03878 ND1; NADH-ubiquinone oxidoreductase chain 1 [EC:1.6.5.3]	Contig42283					KA123517
ko:K03881 ND4; NADH-ubiquinone oxidoreductase chain 4 [EC:1.6.5.3]	Contig16400					KA096490
ko:K03883 ND5; NADH-ubiquinone oxidoreductase chain 5 [EC:1.6.5.3]	Contig22258					KA102678
ko:K03964 NDUFB8; NADH dehydrogenase (ubiquinone) 1 beta subcomplex 8 [EC:1.6.5.3 1.6.99.3]	Contig623					KA129748
ko05012 Parkinson's disease (10)
ko:K00418 QCR8; ubiquinol-cytochrome c reductase subunit 8	Contig32184					KA112863
ko:K02127 ATPeF0B; F-type H+-transporting ATPase subunit b [EC:3.6.3.14]	Contig38663					KA119817
ko:K02256 COX1; cytochrome c oxidase subunit 1 [EC:1.9.3.1]	Contig32006					KA112668
ko:K02263 COX4; cytochrome c oxidase subunit 4	Contig9697					KA133473
ko:K02264 COX5A; cytochrome c oxidase subunit 5a	Contig306					KA111114
ko:K03878 ND1; NADH-ubiquinone oxidoreductase chain 1 [EC:1.6.5.3]	Contig42283					KA123517
ko:K03881 ND4; NADH-ubiquinone oxidoreductase chain 4 [EC:1.6.5.3]	Contig16400					KA096490
ko:K03883 ND5; NADH-ubiquinone oxidoreductase chain 5 [EC:1.6.5.3]	Contig22258					KA102678
ko:K03964 NDUFB8; NADH dehydrogenase (ubiquinone) 1 beta subcomplex 8 [EC:1.6.5.3 1.6.99.3]	Contig623					KA129748
ko:K04557 PNUTL1; peanut-like protein 1 (cell division control related protein 1)	Contig13291					KA093125
ko00195 Photosynthesis (10)
ko:K02110 ATPF0C; F-type H+-transporting ATPase subunit c [EC:3.6.3.14]	Contig43829					KA125226
ko:K02635 petB; cytochrome b6	Contig11628					KA091318
ko:K02689 psaA; photosystem I P700 chlorophyll a apoprotein A1	Contig10995					KA090628
ko:K02690 psaB; photosystem I P700 chlorophyll a apoprotein A2	Contig4009					KA121120
ko:K02703 psbA; photosystem II P680 reaction center D1 protein	Contig15883					KA095929
ko:K02704 psbB; photosystem II CP47 chlorophyll apoprotein	Contig4964					KA128387
ko:K02705 psbC; photosystem II CP43 chlorophyll apoprotein	Contig6087					KA129594
ko:K02706 psbD; photosystem II P680 reaction center D2 protein	Contig6088					KA129595
ko:K02707 psbE; photosystem II cytochrome b559 subunit alpha	Contig37700					KA118860
ko:K02712 psbK; photosystem II PsbK protein	Contig17169					KA097321
ko00380 Tryptophan metabolism (8)
ko:K00252 GCDH; glutaryl-CoA dehydrogenase [EC:1.3.99.7]	Contig10557					KA090153
ko:K01556 E3.7.1.3; kynureninase [EC:3.7.1.3]	Contig751					KA131125
ko:K01593 DDC; aromatic-L-amino-acid decarboxylase [EC:4.1.1.28]	Contig42644					KA123917
ko:K01667 tnaA; tryptophanase [EC:4.1.99.1]	Contig40389					KA121445
ko:K03782 katG; catalase-peroxidase [EC:1.11.1.21]	Contig170					KA097139
ko:K07511 ECHS1; enoyl-CoA hydratase [EC:4.2.1.17]	Contig157					KA095729
ko:K14264 BNA3; kynurenine aminotransferase [EC:2.6.1.7]	Contig46314					KA127922
ko:K14338 cypD_E; cytochrome P450 / NADPH-cytochrome P450 reductase [EC:1.14.14.1 1.6.2.4]	Contig20472					KA100762
ko05016 Huntington's disease (6)
ko:K00418 QCR8; ubiquinol-cytochrome c reductase subunit 8	Contig32184					KA112863
ko:K02127 ATPeF0B; F-type H+-transporting ATPase subunit b [EC:3.6.3.14]	Contig38663					KA119817
ko:K02256 COX1; cytochrome c oxidase subunit 1 [EC:1.9.3.1]	Contig32006					KA112668
ko:K02263 COX4; cytochrome c oxidase subunit 4	Contig9697					KA133473
ko:K02264 COX5A; cytochrome c oxidase subunit 5a	Contig306					KA111114
ko:K03964 NDUFB8; NADH dehydrogenase (ubiquinone) 1 beta subcomplex 8 [EC:1.6.5.3 1.6.99.3]	Contig623					KA129748
ko05010 Alzheimer's disease (6)
ko:K00418 QCR8; ubiquinol-cytochrome c reductase subunit 8	Contig32184					KA112863
ko:K02127 ATPeF0B; F-type H+-transporting ATPase subunit b [EC:3.6.3.14]	Contig38663					KA119817
ko:K02256 COX1; cytochrome c oxidase subunit 1 [EC:1.9.3.1]	Contig32006					KA112668
ko:K02263 COX4; cytochrome c oxidase subunit 4	Contig9697					KA133473
ko:K02264 COX5A; cytochrome c oxidase subunit 5a	Contig306					KA111114
ko:K03964 NDUFB8; NADH dehydrogenase (ubiquinone) 1 beta subcomplex 8 [EC:1.6.5.3 1.6.99.3]	Contig623					KA129748
ko04142 Lysosome (6)
ko:K01189 GLA; alpha-galactosidase [EC:3.2.1.22]	Contig34204					KA115082
ko:K01204 NAGA; alpha-N-acetylgalactosaminidase [EC:3.2.1.49]	Contig23997					KA104535
ko:K01379 CTSD; cathepsin D [EC:3.4.23.5]	Contig2714					KA107373
ko:K10532 HGSNAT; heparan-alpha-glucosaminide N-acetyltransferase [EC:2.3.1.78]	Contig36646					KA117699
ko:K12316 GAA; lysosomal alpha-glucosidase [EC:3.2.1.20]	Contig36246					KA117261
ko:K12347 SLC11A; natural resistance-associated macrophage protein	Contig30541					KA111050
ko04113 Meiosis - yeast (5)
ko:K02831 RAD53; ser/thr/tyr protein kinase RAD53 [EC:2.7.11.-]	Contig35664					KA116628
ko:K06683 CDC15; cell division control protein CDC15 [EC:2.7.11.1]	Contig16119					KA096185
ko:K08139 HXT; MFS transporter, SP family, sugar:H+ symporter	Contig16599					KA096706
ko:K12771 SPS1; sporulation-specific protein 1 [EC:2.7.11.1]	Contig6168					KA129681
ko:K12773 SPR3; sporulation-regulated protein 3	Contig23028					KA103502
ko00360 Phenylalanine metabolism (5)
ko:K00129 E1.2.1.5; aldehyde dehydrogenase (NAD(P)+) [EC:1.2.1.5]	Contig39609					KA120648
ko:K00430 E1.11.1.7; peroxidase [EC:1.11.1.7]	Contig8470					KA132156
ko:K00812 E2.6.1.1A; aspartate aminotransferase [EC:2.6.1.1]	Contig5350					KA128803
ko:K01593 DDC; aromatic-L-amino-acid decarboxylase [EC:4.1.1.28]	Contig42644					KA123917
ko:K03782 katG; catalase-peroxidase [EC:1.11.1.21]	Contig170					KA097139
ko05152 Tuberculosis (4)
ko:K01379 CTSD; cathepsin D [EC:3.4.23.5]	Contig2714					KA107373
ko:K04348 PPP3C; protein phosphatase 3, catalytic subunit [EC:3.1.3.16]	Contig38901					KA120027
ko:K08066 NFYC; nuclear transcription factor Y, gamma	Contig36727					KA117788
ko:K13241 NOS2; nitric-oxide synthase, inducible [EC:1.14.13.39]	Contig20844					KA101153
ko04141 Protein processing in endoplasmic reticulum (4)
ko:K09485 HSP110; heat shock protein 110kDa	Contig16510					KA096610
ko:K09508 DNAJB2; DnaJ homolog subfamily B member 2	Contig7101					KA130684
ko:K10086 EDEM3; ER degradation enhancer, mannosidase alpha-like 3	Contig46091					KA127677
ko:K10976 ERO1LB; ERO1-like protein beta [EC:1.8.4.-]	Contig33284					KA114069
ko00071 Fatty acid metabolism (4)
ko:K00252 GCDH; glutaryl-CoA dehydrogenase [EC:1.3.99.7]	Contig10557					KA090153
ko:K07511 ECHS1; enoyl-CoA hydratase [EC:4.2.1.17]	Contig157					KA095729
ko:K09478 ACADSB; short/branched chain acyl-CoA dehydrogenase [EC:1.3.99.12]	Contig9700					KA133478
ko:K14338 cypD_E; cytochrome P450 / NADPH-cytochrome P450 reductase [EC:1.14.14.1 1.6.2.4]	Contig20472					KA100762
ko00520 Amino sugar and nucleotide sugar metabolism (4)
ko:K00965 galT; UDPglucose--hexose-1-phosphate uridylyltransferase [EC:2.7.7.12]	Contig2522					KA105628
ko:K01097 NANP; N-acylneuraminate-9-phosphatase [EC:3.1.3.29]	Contig30946					KA111497
ko:K01452 E3.5.1.41; chitin deacetylase [EC:3.5.1.41]	Contig22476					KA102914
ko:K01711 E4.2.1.47; GDPmannose 4,6-dehydratase [EC:4.2.1.47]	Contig19608					KA099849
ko00500 Starch and sucrose metabolism (4)
ko:K00694 bcsA; cellulose synthase (UDP-forming) [EC:2.4.1.12]	Contig10565					KA090162
ko:K01087 E3.1.3.12; trehalose-phosphatase [EC:3.1.3.12]	Contig35630					KA116592
ko:K01196 AGL; glycogen debranching enzyme [EC:2.4.1.25 3.2.1.33]	Contig13953					KA093841
ko:K12316 GAA; lysosomal alpha-glucosidase [EC:3.2.1.20]	Contig36246					KA117261
ko00680 Methane metabolism (4)
ko:K00122 FDH; formate dehydrogenase [EC:1.2.1.2]	Contig27236					KA107475
ko:K00430 E1.11.1.7; peroxidase [EC:1.11.1.7]	Contig8470					KA132156
ko:K03315 nhaC; Na+:H+ antiporter, NhaC family	Contig20358					KA100642
ko:K03782 katG; catalase-peroxidase [EC:1.11.1.21]	Contig170					KA097139
ko00052 Galactose metabolism (4)
ko:K00965 galT; UDPglucose--hexose-1-phosphate uridylyltransferase [EC:2.7.7.12]	Contig2522					KA105628
ko:K01189 GLA; alpha-galactosidase [EC:3.2.1.22]	Contig34204					KA115082
ko:K01229 LCT; lactase-phlorizin hydrolase [EC:3.2.1.108 3.2.1.62]	Contig5063					KA128491
ko:K12316 GAA; lysosomal alpha-glucosidase [EC:3.2.1.20]	Contig36246					KA117261
ko02010 ABC transporters (4)
ko:K02016 ABC.FEV.S; iron complex transport system substrate-binding protein	Contig11580					KA091265
ko:K02046 cysU; sulfate transport system permease protein	Contig3347					KA114273
ko:K05662 ABCB7; ATP-binding cassette, subfamily B (MDR/TAP), member 7	Contig44615					KA126095
ko:K08712 ABCG2.SNQ2; ATP-binding cassette, subfamily G (WHITE), member 2, SNQ2	Contig16595					KA096702
ko04260 Cardiac muscle contraction (4)
ko:K00418 QCR8; ubiquinol-cytochrome c reductase subunit 8	Contig32184					KA112863
ko:K02256 COX1; cytochrome c oxidase subunit 1 [EC:1.9.3.1]	Contig32006					KA112668
ko:K02263 COX4; cytochrome c oxidase subunit 4	Contig9697					KA133473
ko:K02264 COX5A; cytochrome c oxidase subunit 5a	Contig306					KA111114
ko03018 RNA degradation (4)
ko:K05592 deaD; ATP-dependent RNA helicase DeaD [EC:3.6.4.13]	Contig29592					KA110027
ko:K12574 rnj; ribonuclease J [EC:3.1.-.-]	Contig9383					KA133138
ko:K12587 EXOSC6; exosome complex component MTR3, animal type	Contig31379					KA111975
ko:K12601 SKI8; superkiller protein 8	Contig24779					KA105257
ko05133 Pertussis (3)
ko:K07679 evgS; two-component system, NarL family, sensor histidine kinase EvgS [EC:2.7.13.3]	Contig23010					KA103483
ko:K12800 NLRP3; NACHT, LRR and PYD domains-containing protein 3	Contig28451					KA108786
ko:K13241 NOS2; nitric-oxide synthase, inducible [EC:1.14.13.39]	Contig20844					KA101153
ko04020 Calcium signaling pathway (3)
ko:K00871 E2.7.11.19; phosphorylase kinase gamma subunit [EC:2.7.11.19]	Contig42991					KA124301
ko:K04348 PPP3C; protein phosphatase 3, catalytic subunit [EC:3.1.3.16]	Contig38901					KA120027
ko:K13241 NOS2; nitric-oxide synthase, inducible [EC:1.14.13.39]	Contig20844					KA101153
ko02020 Two-component system (3)
ko:K01644 citE; citrate lyase subunit beta / citryl-CoA lyase [EC:4.1.3.6 4.1.3.34]	Contig2281					KA103262
ko:K07678 barA; two-component system, NarL family, sensor histidine kinase BarA [EC:2.7.13.3]	Contig18955					KA099191
ko:K07679 evgS; two-component system, NarL family, sensor histidine kinase EvgS [EC:2.7.13.3]	Contig23010					KA103483
ko00940 Phenylpropanoid biosynthesis (3)
ko:K00430 E1.11.1.7; peroxidase [EC:1.11.1.7]	Contig8470					KA132156
ko:K03782 katG; catalase-peroxidase [EC:1.11.1.21]	Contig170					KA097139
ko:K09755 CYP84A; ferulate-5-hydroxylase [EC:1.14.-.-]	Contig33651					KA114473
ko00350 Tyrosine metabolism (3)
ko:K00129 E1.2.1.5; aldehyde dehydrogenase (NAD(P)+) [EC:1.2.1.5]	Contig39609					KA120648
ko:K00812 E2.6.1.1A; aspartate aminotransferase [EC:2.6.1.1]	Contig5350					KA128803
ko:K01593 DDC; aromatic-L-amino-acid decarboxylase [EC:4.1.1.28]	Contig42644					KA123917
ko05202 Transcriptional misregulation in cancer (3)
ko:K15188 CCNT; cyclin T	Contig5055					KA128483
ko:K15616 EYA1; eyes absent homolog 1 [EC:3.1.3.48]	Contig26191					KA106415
ko:K15627 ASPSCR1; tether containing UBX domain for GLUT4	Contig30459					KA110959
ko00650 Butanoate metabolism (3)
ko:K00109 E1.1.99.2; 2-hydroxyglutarate dehydrogenase [EC:1.1.99.2]	Contig44612					KA126092
ko:K00239 sdhA; succinate dehydrogenase flavoprotein subunit [EC:1.3.99.1]	Contig28512					KA108852
ko:K07511 ECHS1; enoyl-CoA hydratase [EC:4.2.1.17]	Contig157					KA095729
ko00330 Arginine and proline metabolism (3)
ko:K00618 E2.3.1.1; amino-acid N-acetyltransferase [EC:2.3.1.1]	Contig1546					KA095471
ko:K00812 E2.6.1.1A; aspartate aminotransferase [EC:2.6.1.1]	Contig5350					KA128803
ko:K13241 NOS2; nitric-oxide synthase, inducible [EC:1.14.13.39]	Contig20844					KA101153
ko04120 Ubiquitin mediated proteolysis (3)
ko:K03360 GRR1; F-box and leucine-rich repeat protein GRR1	Contig41842					KA123029
ko:K10588 UBE3B; ubiquitin-protein ligase E3 B [EC:6.3.2.19]	Contig41208					KA122336
ko:K10614 HERC3; E3 ubiquitin-protein ligase HERC3 [EC:6.3.2.19]	Contig5387					KA128840
ko00310 Lysine degradation (3)
ko:K00252 GCDH; glutaryl-CoA dehydrogenase [EC:1.3.99.7]	Contig10557					KA090153
ko:K00293 E1.5.1.10; saccharopine dehydrogenase (NADP+, L-glutamate forming) [EC:1.5.1.10]	Contig359					KA116877
ko:K07511 ECHS1; enoyl-CoA hydratase [EC:4.2.1.17]	Contig157					KA095729
ko04111 Cell cycle - yeast (3)
ko:K02831 RAD53; ser/thr/tyr protein kinase RAD53 [EC:2.7.11.-]	Contig35664					KA116628
ko:K03360 GRR1; F-box and leucine-rich repeat protein GRR1	Contig41842					KA123029
ko:K06683 CDC15; cell division control protein CDC15 [EC:2.7.11.1]	Contig16119					KA096185
ko04146 Peroxisome (3)
ko:K00624 E2.3.1.7; carnitine O-acetyltransferase [EC:2.3.1.7]	Contig24459					KA104987
ko:K12261 HACL1; 2-hydroxyacyl-CoA lyase 1 [EC:4.1.-.-]	Contig27018					KA107243
ko:K13241 NOS2; nitric-oxide synthase, inducible [EC:1.14.13.39]	Contig20844					KA101153
ko04910 Insulin signaling pathway (3)
ko:K00665 FASN; fatty acid synthase, animal type [EC:2.3.1.85]	Contig11017					KA090654
ko:K00871 E2.7.11.19; phosphorylase kinase gamma subunit [EC:2.7.11.19]	Contig42991					KA124301
ko:K07195 EXOC7; exocyst complex component 7	Contig10241					KA089809
ko05164 Influenza A (2)
ko:K12800 NLRP3; NACHT, LRR and PYD domains-containing protein 3	Contig28451					KA108786
ko:K15042 KPNA1; importin subunit alpha-1	Contig27494					KA107752
ko04728 Dopaminergic synapse (2)
ko:K01593 DDC; aromatic-L-amino-acid decarboxylase [EC:4.1.1.28]	Contig42644					KA123917
ko:K04348 PPP3C; protein phosphatase 3, catalytic subunit [EC:3.1.3.16]	Contig38901					KA120027
ko04010 MAPK signaling pathway (2)
ko:K04348 PPP3C; protein phosphatase 3, catalytic subunit [EC:3.1.3.16]	Contig38901					KA120027
ko:K04406 MAP4K3; mitogen-activated protein kinase kinase kinase kinase 3 [EC:2.7.11.1]	Contig14492					KA094425
ko05132 Salmonella infection (2)
ko:K05758 ARPC2; actin related protein 2/3 complex, subunit 2	Contig647					KA130004
ko:K13241 NOS2; nitric-oxide synthase, inducible [EC:1.14.13.39]	Contig20844					KA101153
ko00670 One carbon pool by folate (2)
ko:K00560 E2.1.1.45; thymidylate synthase [EC:2.1.1.45]	Contig15984					KA096037
ko:K01938 fhs; formate--tetrahydrofolate ligase [EC:6.3.4.3]	Contig10006					KA089556
ko00140 Steroid hormone biosynthesis (2)
ko:K00044 E1.1.1.62; estradiol 17beta-dehydrogenase [EC:1.1.1.62]	Contig32117					KA112791
ko:K00513 CYP21; cytochrome P450, family 21, subfamily A (steroid 21-monooxygenase) [EC:1.14.99.10]	Contig33923					KA114771
ko00720 Carbon fixation pathways in prokaryotes (2)
ko:K00239 sdhA; succinate dehydrogenase flavoprotein subunit [EC:1.3.99.1]	Contig28512					KA108852
ko:K01938 fhs; formate--tetrahydrofolate ligase [EC:6.3.4.3]	Contig10006					KA089556
ko00980 Metabolism of xenobiotics by cytochrome P450 (2)
ko:K00129 E1.2.1.5; aldehyde dehydrogenase (NAD(P)+) [EC:1.2.1.5]	Contig39609					KA120648
ko:K01253 EPHX1; microsomal epoxide hydrolase [EC:3.3.2.9]	Contig8441					KA132125
ko00830 Retinol metabolism (2)
ko:K00061 RDH5; retinol dehydrogenase [EC:1.1.1.-]	Contig22460					KA102897
ko:K12664 CYP26B; cytochrome P450, family 26, subfamily B	Contig13160					KA092984
ko00061 Fatty acid biosynthesis (2)
ko:K00665 FASN; fatty acid synthase, animal type [EC:2.3.1.85]	Contig11017					KA090654
ko:K00667 FAS2; fatty acid synthase subunit alpha, fungi type [EC:2.3.1.86]	Contig7064					KA130643
ko04666 Fc gamma R-mediated phagocytosis (2)
ko:K05743 LIMK1; LIM domain kinase 1 [EC:2.7.11.1]	Contig29283					KA109693
ko:K05758 ARPC2; actin related protein 2/3 complex, subunit 2	Contig647					KA130004
ko00906 Carotenoid biosynthesis (2)
ko:K09842 AAO3; abscisic-aldehyde oxidase [EC:1.2.3.14]	Contig29248					KA109655
ko:K15744 Z-ISO; zeta-carotene isomerase [EC:5.2.1.12]	Contig4060					KA121670
ko00603 Glycosphingolipid biosynthesis - globo series (2)
ko:K01189 GLA; alpha-galactosidase [EC:3.2.1.22]	Contig34204					KA115082
ko:K01204 NAGA; alpha-N-acetylgalactosaminidase [EC:3.2.1.49]	Contig23997					KA104535
ko00400 Phenylalanine, tyrosine and tryptophan biosynthesis (2)
ko:K00211 TYR1; prephenate dehydrogenase (NADP+) [EC:1.3.1.13]	Contig44965					KA126452
ko:K00812 E2.6.1.1A; aspartate aminotransferase [EC:2.6.1.1]	Contig5350					KA128803
ko00860 Porphyrin and chlorophyll metabolism (2)
ko:K02303 cobA; uroporphyrin-III C-methyltransferase [EC:2.1.1.107]	Contig13162					KA092986
ko:K08099 E3.1.1.14; chlorophyllase [EC:3.1.1.14]	Contig42527					KA123787
ko00260 Glycine, serine and threonine metabolism (2)
ko:K00639 kbl; glycine C-acetyltransferase [EC:2.3.1.29]	Contig27754					KA108033
ko:K15789 TDH; threonine 3-dehydrogenase [EC:1.1.1.103]	Contig6201					KA129718
ko03015 mRNA surveillance pathway (2)
ko:K11124 SMG6; protein SMG6 [EC:3.1.-.-]	Contig36239					KA117253
ko:K14294 WIBG; partner of Y14 and mago	Contig11189					KA090839
ko05200 Pathways in cancer (2)
ko:K08803 DAPK; death-associated protein kinase [EC:2.7.11.1]	Contig36857					KA117932
ko:K13241 NOS2; nitric-oxide synthase, inducible [EC:1.14.13.39]	Contig20844					KA101153
ko00910 Nitrogen metabolism (2)
ko:K00459 E1.13.12.16; nitronate monooxygenase [EC:1.13.12.16]	Contig6066					KA129572
ko:K01667 tnaA; tryptophanase [EC:4.1.99.1]	Contig40389					KA121445
ko00627 Aminobenzoate degradation (2)
ko:K07511 ECHS1; enoyl-CoA hydratase [EC:4.2.1.17]	Contig157					KA095729
ko:K14338 cypD_E; cytochrome P450 / NADPH-cytochrome P450 reductase [EC:1.14.14.1 1.6.2.4]	Contig20472					KA100762
ko00760 Nicotinate and nicotinamide metabolism (2)
ko:K00325 pntB; NAD(P) transhydrogenase subunit beta [EC:1.6.1.2]	Contig20292					KA100573
ko:K10524 NRK1_2; nicotinamide riboside kinase [EC:2.7.1.22]	Contig18635					KA098891
ko03013 RNA transport (2)
ko:K14294 WIBG; partner of Y14 and mago	Contig11189					KA090839
ko:K14321 NUPL2; nucleoporin-like protein 2	Contig4204					KA123249
ko04360 Axon guidance (2)
ko:K04348 PPP3C; protein phosphatase 3, catalytic subunit [EC:3.1.3.16]	Contig38901					KA120027
ko:K05743 LIMK1; LIM domain kinase 1 [EC:2.7.11.1]	Contig29283					KA109693
ko04978 Mineral absorption (2)
ko:K12347 SLC11A; natural resistance-associated macrophage protein	Contig30541					KA111050
ko:K14688 SLC30A1; solute carrier family 30 (zinc transporter), member 1	Contig41585					KA122747
ko00362 Benzoate degradation (2)
ko:K00252 GCDH; glutaryl-CoA dehydrogenase [EC:1.3.99.7]	Contig10557					KA090153
ko:K07511 ECHS1; enoyl-CoA hydratase [EC:4.2.1.17]	Contig157					KA095729
ko04810 Regulation of actin cytoskeleton (2)
ko:K05743 LIMK1; LIM domain kinase 1 [EC:2.7.11.1]	Contig29283					KA109693
ko:K05758 ARPC2; actin related protein 2/3 complex, subunit 2	Contig647					KA130004
ko05134 Legionellosis (2)
ko:K00239 sdhA; succinate dehydrogenase flavoprotein subunit [EC:1.3.99.1]	Contig28512					KA108852
ko:K03233 EEF1G; elongation factor 1-gamma	Contig1133					KA090992
ko00750 Vitamin B6 metabolism (2)
ko:K00275 pdxH; pyridoxamine 5'-phosphate oxidase [EC:1.4.3.5]	Contig41705					KA122877
ko:K05275 E1.1.1.65; pyridoxine 4-dehydrogenase [EC:1.1.1.65]	Contig41056					KA122170
ko00062 Fatty acid elongation (2)
ko:K07511 ECHS1; enoyl-CoA hydratase [EC:4.2.1.17]	Contig157					KA095729
ko:K10250 ELOVL7; elongation of very long chain fatty acids protein 7	Contig19999					KA100257
ko00950 Isoquinoline alkaloid biosynthesis (2)
ko:K00812 E2.6.1.1A; aspartate aminotransferase [EC:2.6.1.1]	Contig5350					KA128803
ko:K01593 DDC; aromatic-L-amino-acid decarboxylase [EC:4.1.1.28]	Contig42644					KA123917
ko00280 Valine, leucine and isoleucine degradation (2)
ko:K07511 ECHS1; enoyl-CoA hydratase [EC:4.2.1.17]	Contig157					KA095729
ko:K09478 ACADSB; short/branched chain acyl-CoA dehydrogenase [EC:1.3.99.12]	Contig9700					KA133478
ko04122 Sulfur relay system (2)
ko:K14169 CTU2; cytoplasmic tRNA 2-thiolation protein 2	Contig7506					KA131121
ko:K14171 AHP1; alkyl hydroperoxide reductase 1 [EC:1.11.1.15]	Contig32201					KA112882
ko00020 Citrate cycle (TCA cycle) (2)
ko:K00239 sdhA; succinate dehydrogenase flavoprotein subunit [EC:1.3.99.1]	Contig28512					KA108852
ko:K01644 citE; citrate lyase subunit beta / citryl-CoA lyase [EC:4.1.3.6 4.1.3.34]	Contig2281					KA103262
ko00300 Lysine biosynthesis (2)
ko:K00293 E1.5.1.10; saccharopine dehydrogenase (NADP+, L-glutamate forming) [EC:1.5.1.10]	Contig359					KA116877
ko:K01655 E2.3.3.14; homocitrate synthase [EC:2.3.3.14]	Contig1668					KA096795
ko04370 VEGF signaling pathway (2)
ko:K04348 PPP3C; protein phosphatase 3, catalytic subunit [EC:3.1.3.16]	Contig38901					KA120027
ko:K04441 P38; p38 MAP kinase [EC:2.7.11.24]	Contig39247					KA114879
ko04976 Bile secretion (2)
ko:K00021 E1.1.1.34; hydroxymethylglutaryl-CoA reductase (NADPH) [EC:1.1.1.34]	Contig34020					KA114879
ko:K01253 EPHX1; microsomal epoxide hydrolase [EC:3.3.2.9]	Contig8441					KA132125
ko00051 Fructose and mannose metabolism (2)
ko:K00009 mtlD; mannitol-1-phosphate 5-dehydrogenase [EC:1.1.1.17]	Contig24313					KA104870
ko:K01711 E4.2.1.47; GDPmannose 4,6-dehydratase [EC:4.2.1.47]	Contig19608					KA099849
ko00340 Histidine metabolism (2)
ko:K00129 E1.2.1.5; aldehyde dehydrogenase (NAD(P)+) [EC:1.2.1.5]	Contig39609					KA120648
ko:K01593 DDC; aromatic-L-amino-acid decarboxylase [EC:4.1.1.28]	Contig42644					KA123917
ko00920 Sulfur metabolism (2)
ko:K00381 cysI; sulfite reductase (NADPH) hemoprotein beta-component [EC:1.8.1.2]	Contig43043					KA124358
ko:K00390 cysH; phosphoadenosine phosphosulfate reductase [EC:1.8.4.8]	Contig13259					KA093091
ko00410 beta-Alanine metabolism (2)
ko:K00129 E1.2.1.5; aldehyde dehydrogenase (NAD(P)+) [EC:1.2.1.5]	Contig39609					KA120648
ko:K07511 ECHS1; enoyl-CoA hydratase [EC:4.2.1.17]	Contig157					KA095729
ko05031 Amphetamine addiction (2)
ko:K01593 DDC; aromatic-L-amino-acid decarboxylase [EC:4.1.1.28]	Contig42644					KA123917
ko:K04348 PPP3C; protein phosphatase 3, catalytic subunit [EC:3.1.3.16]	Contig38901					KA120027
ko04310 Wnt signaling pathway (2)
ko:K04348 PPP3C; protein phosphatase 3, catalytic subunit [EC:3.1.3.16]	Contig38901					KA120027
ko:K04507 CACYBP; calcyclin binding protein	Contig19792					KA100038
ko04011 MAPK signaling pathway - yeast (1)
ko:K11226 STE7; mitogen-activated protein kinase kinase [EC:2.7.12.2]	Contig14679					KA094629
ko05131 Shigellosis (1)
ko:K05758 ARPC2; actin related protein 2/3 complex, subunit 2	Contig647					KA130004
ko04380 Osteoclast differentiation (1)
ko:K04348 PPP3C; protein phosphatase 3, catalytic subunit [EC:3.1.3.16]	Contig38901					KA120027
ko05140 Leishmaniasis (1)
ko:K13241 NOS2; nitric-oxide synthase, inducible [EC:1.14.13.39]	Contig20844					KA101153
ko04660 T cell receptor signaling pathway (1)
ko:K04348 PPP3C; protein phosphatase 3, catalytic subunit [EC:3.1.3.16]	Contig38901					KA120027
ko05014 Amyotrophic lateral sclerosis (ALS) (1)
ko:K04348 PPP3C; protein phosphatase 3, catalytic subunit [EC:3.1.3.16]	Contig38901					KA120027
ko05120 Epithelial cell signaling in Helicobacter pylori infection (1)
ko:K05728 CSK; c-src tyrosine kinase [EC:2.7.10.2]	Contig21394					KA101745
ko05142 Chagas disease (American trypanosomiasis) (1)
ko:K13241 NOS2; nitric-oxide synthase, inducible [EC:1.14.13.39]	Contig20844					KA101153
ko05166 HTLV-I infection (1)
ko:K04348 PPP3C; protein phosphatase 3, catalytic subunit [EC:3.1.3.16]	Contig38901					KA120027
ko05145 Toxoplasmosis (1)
ko:K13241 NOS2; nitric-oxide synthase, inducible [EC:1.14.13.39]	Contig20844					KA101153
ko00620 Pyruvate metabolism (1)
ko:K01655 E2.3.3.14; homocitrate synthase [EC:2.3.3.14]	Contig1668					KA096795
ko04621 NOD-like receptor signaling pathway (1)
ko:K12800 NLRP3; NACHT, LRR and PYD domains-containing protein 3	Contig28451					KA108786
ko00982 Drug metabolism - cytochrome P450 (1)
ko:K00129 E1.2.1.5; aldehyde dehydrogenase (NAD(P)+) [EC:1.2.1.5]	Contig39609					KA120648
ko00730 Thiamine metabolism (1)
ko:K00941 thiD; hydroxymethylpyrimidine/phosphomethylpyrimidine kinase [EC:2.7.1.49 2.7.4.7]	Contig43238					KA124574
ko00100 Steroid biosynthesis (1)
ko:K14423 SMO1; 4,4-dimethyl-9beta,19-cyclopropylsterol-4alpha-methyl oxidase [EC:1.14.13.72]	Contig11235					KA090890
ko04650 Natural killer cell mediated cytotoxicity (1)
ko:K04348 PPP3C; protein phosphatase 3, catalytic subunit [EC:3.1.3.16]	Contig38901					KA120027
ko04530 Tight junction (1)
ko:K06099 CSDA; cold shock domain protein A	Contig43593					KA124966
ko00901 Indole alkaloid biosynthesis (1)
ko:K01593 DDC; aromatic-L-amino-acid decarboxylase [EC:4.1.1.28]	Contig42644					KA123917
ko04115 p53 signaling pathway (1)
ko:K10133 TP53I3; tumor protein p53-inducible protein 3 [EC:1.-.-.-]	Contig16622					KA096732
ko00510 N-Glycan biosynthesis (1)
ko:K09659 DPM3; dolichyl-phosphate mannosyltransferase polypeptide 3	Contig14363					KA094287
ko05130 Pathogenic Escherichia coli infection (1)
ko:K05758 ARPC2; actin related protein 2/3 complex, subunit 2	Contig647					KA130004
ko00010 Glycolysis / Gluconeogenesis (1)
ko:K00129 E1.2.1.5; aldehyde dehydrogenase (NAD(P)+) [EC:1.2.1.5]	Contig39609					KA120648
ko00534 Glycosaminoglycan biosynthesis - heparan sulfate (1)
ko:K02366 EXT1; glucuronyl/N-acetylglucosaminyl transferase EXT1 [EC:2.4.1.224 2.4.1.225]	Contig31764					KA112402
ko00230 Purine metabolism (1)
ko:K01477 E3.5.3.4; allantoicase [EC:3.5.3.4]	Contig14001					KA093894
ko01053 Biosynthesis of siderophore group nonribosomal peptides (1)
ko:K02552 menF; menaquinone-specific isochorismate synthase [EC:5.4.4.2]	Contig29033					KA109419
ko04350 TGF-beta signaling pathway (1)
ko:K04683 TFDP1; transcription factor Dp-1	Contig20886					KA101198
ko00930 Caprolactam degradation (1)
ko:K07511 ECHS1; enoyl-CoA hydratase [EC:4.2.1.17]	Contig157					KA095729
ko04973 Carbohydrate digestion and absorption (1)
ko:K01229 LCT; lactase-phlorizin hydrolase [EC:3.2.1.108 3.2.1.62]	Contig5063					KA128491
ko00130 Ubiquinone and other terpenoid-quinone biosynthesis (1)
ko:K02552 menF; menaquinone-specific isochorismate synthase [EC:5.4.4.2]	Contig29033					KA109419
ko00591 Linoleic acid metabolism (1)
ko:K15718 LOX1_5; linoleate 9S-lipoxygenase [EC:1.13.11.58]	Contig35923					KA116904
ko04612 Antigen processing and presentation (1)
ko:K08066 NFYC; nuclear transcription factor Y, gamma	Contig36727					KA117788
ko05219 Bladder cancer (1)
ko:K08803 DAPK; death-associated protein kinase [EC:2.7.11.1]	Contig36857					KA117932
ko05146 Amoebiasis (1)
ko:K13241 NOS2; nitric-oxide synthase, inducible [EC:1.14.13.39]	Contig20844					KA101153
ko00965 Betalain biosynthesis (1)
ko:K01593 DDC; aromatic-L-amino-acid decarboxylase [EC:4.1.1.28]	Contig42644					KA123917
ko00196 Photosynthesis - antenna proteins (1)
ko:K08914 LHCB3; light-harvesting complex II chlorophyll a/b binding protein 3	Contig2166					KA102027
ko03070 Bacterial secretion system (1)
ko:K03076 secY; preprotein translocase subunit SecY	Contig22921					KA103384
ko00563 Glycosylphosphatidylinositol(GPI)-anchor biosynthesis (1)
ko:K05287 PIGF; phosphatidylinositol glycan, class F [EC:2.7.-.-]	Contig23843					KA104368
ko04720 Long-term potentiation (1)
ko:K04348 PPP3C; protein phosphatase 3, catalytic subunit [EC:3.1.3.16]	Contig38901					KA120027
ko05222 Small cell lung cancer (1)
ko:K13241 NOS2; nitric-oxide synthase, inducible [EC:1.14.13.39]	Contig20844					KA101153
ko03460 Fanconi anemia pathway (1)
ko:K13960 UBE2T; ubiquitin-conjugating enzyme E2 T [EC:6.3.2.19]	Contig16593					KA096700
ko00904 Diterpenoid biosynthesis (1)
ko:K04123 KAO; ent-kaurenoic acid hydroxylase [EC:1.14.13.79]	Contig45316					KA126824
ko00480 Glutathione metabolism (1)
ko:K05360 TXNDC12; protein-disulfide reductase (glutathione) [EC:1.8.4.2]	Contig41760					KA122938
ko00981 Insect hormone biosynthesis (1)
ko:K10719 JHEH; juvenile hormone epoxide hydrolase	Contig30208					KA110682
ko00600 Sphingolipid metabolism (1)
ko:K01189 GLA; alpha-galactosidase [EC:3.2.1.22]	Contig34204					KA115082
ko00944 Flavone and flavonol biosynthesis (1)
ko:K05280 E1.14.13.21; flavonoid 3'-monooxygenase [EC:1.14.13.21]	Contig38049					KA119243
ko04962 Vasopressin-regulated water reabsorption (1)
ko:K04228 AVPR2; arginine vasopressin receptor 2	Contig15426					KA095434
ko04726 Serotonergic synapse (1)
ko:K01593 DDC; aromatic-L-amino-acid decarboxylase [EC:4.1.1.28]	Contig42644					KA123917
ko00900 Terpenoid backbone biosynthesis (1)
ko:K00021 E1.1.1.34; hydroxymethylglutaryl-CoA reductase (NADPH) [EC:1.1.1.34]	Contig34020					KA114879
ko00270 Cysteine and methionine metabolism (1)
ko:K00812 E2.6.1.1A; aspartate aminotransferase [EC:2.6.1.1]	Contig5350					KA128803
ko00592 alpha-Linolenic acid metabolism (1)
ko:K10529 DOX1; alpha-dioxygenase [EC:1.-.-.-]	Contig10583					KA090182
ko04110 Cell cycle (1)
ko:K04683 TFDP1; transcription factor Dp-1	Contig20886					KA101198
ko03320 PPAR signaling pathway (1)
ko:K00488 CYP27A; cytochrome P450, family 27, subfamily A (cholestanetriol 26-monooxygenase) [EC:1.14.13.15]	Contig11659					KA091352
ko04724 Glutamatergic synapse (1)
ko:K04348 PPP3C; protein phosphatase 3, catalytic subunit [EC:3.1.3.16]	Contig38901					KA120027
ko00623 Toluene degradation (1)
ko:K00239 sdhA; succinate dehydrogenase flavoprotein subunit [EC:1.3.99.1]	Contig28512					KA108852
ko00960 Tropane, piperidine and pyridine alkaloid biosynthesis (1)
ko:K00812 E2.6.1.1A; aspartate aminotransferase [EC:2.6.1.1]	Contig5350					KA128803
ko04210 Apoptosis (1)
ko:K04348 PPP3C; protein phosphatase 3, catalytic subunit [EC:3.1.3.16]	Contig38901					KA120027
ko04144 Endocytosis (1)
ko:K12483 EHD1; EH domain-containing protein 1	Contig12951					KA092757
ko00561 Glycerolipid metabolism (1)
ko:K01189 GLA; alpha-galactosidase [EC:3.2.1.22]	Contig34204					KA115082
ko00401 Novobiocin biosynthesis (1)
ko:K00812 E2.6.1.1A; aspartate aminotransferase [EC:2.6.1.1]	Contig5350					KA128803
ko00590 Arachidonic acid metabolism (1)
ko:K07422 CYP2U; cytochrome P450, family 2, subfamily U	Contig45468					KA126990
ko04964 Proximal tubule bicarbonate reclamation (1)
ko:K13577 SLC25A10; solute carrier family 25 (mitochondrial dicarboxylate transporter), member 10	Contig12164					KA091903
ko04114 Oocyte meiosis (1)
ko:K04348 PPP3C; protein phosphatase 3, catalytic subunit [EC:3.1.3.16]	Contig38901					KA120027
ko05168 Herpes simplex infection (1)
ko:K15409 SRPK1; serine/threonine-protein kinase SRPK1 [EC:2.7.11.1]	Contig40391					KA121448
ko00531 Glycosaminoglycan degradation (1)
ko:K10532 HGSNAT; heparan-alpha-glucosaminide N-acetyltransferase [EC:2.3.1.78]	Contig36646					KA117699
ko00970 Aminoacyl-tRNA biosynthesis (1)
ko:K01878 glyQ; glycyl-tRNA synthetase alpha chain [EC:6.1.1.14]	Contig34078					KA114942
ko00640 Propanoate metabolism (1)
ko:K07511 ECHS1; enoyl-CoA hydratase [EC:4.2.1.17]	Contig157					KA095729
ko05030 Cocaine addiction (1)
ko:K01593 DDC; aromatic-L-amino-acid decarboxylase [EC:4.1.1.28]	Contig42644					KA123917
ko00030 Pentose phosphate pathway (1)
ko:K00115 E1.1.99.10; glucose dehydrogenase (acceptor) [EC:1.1.99.10]	Contig17473					KA097652
ko05100 Bacterial invasion of epithelial cells (1)
ko:K05758 ARPC2; actin related protein 2/3 complex, subunit 2	Contig647					KA130004
ko00511 Other glycan degradation (1)
ko:K01206 E3.2.1.51; alpha-L-fucosidase [EC:3.2.1.51]	Contig44670					KA126155
ko04075 Plant hormone signal transduction (1)
ko:K14505 CYCD3; cyclin D3, plant	Contig22863					KA103321
ko00941 Flavonoid biosynthesis (1)
ko:K05280 E1.14.13.21; flavonoid 3'-monooxygenase [EC:1.14.13.21]	Contig38049					KA119243
ko00120 Primary bile acid biosynthesis (1)
ko:K00488 CYP27A; cytochrome P450, family 27, subfamily A (cholestanetriol 26-monooxygenase) [EC:1.14.13.15]	Contig11659					KA091352
ko03040 Spliceosome (1)
ko:K12824 TCERG1; transcription elongation regulator 1	Contig30706					KA111232
ko00630 Glyoxylate and dicarboxylate metabolism (1)
ko:K00122 FDH; formate dehydrogenase [EC:1.2.1.2]	Contig27236					KA107475
ko03060 Protein export (1)
ko:K03076 secY; preprotein translocase subunit SecY	Contig22921					KA103384
ko00250 Alanine, aspartate and glutamate metabolism (1)
ko:K00812 E2.6.1.1A; aspartate aminotransferase [EC:2.6.1.1]	Contig5350					KA128803
ko00240 Pyrimidine metabolism (1)
ko:K00560 E2.1.1.45; thymidylate synthase [EC:2.1.1.45]	Contig15984					KA096037
ko04662 B cell receptor signaling pathway (1)
ko:K04348 PPP3C; protein phosphatase 3, catalytic subunit [EC:3.1.3.16]	Contig38901					KA120027
ko00564 Glycerophospholipid metabolism (1)
ko:K00650 LCAT; lecithin-cholesterol acyltransferase [EC:2.3.1.43]	Contig28074					KA108373
ko04080 Neuroactive ligand-receptor interaction (1)
ko:K04228 AVPR2; arginine vasopressin receptor 2	Contig15426					KA095434
